# Supplementary material for: Exploring the Anti-Influenza Activity of closo-Borate Platforms: Structure–Activity Relationship of Amino Acid-Functionalized closo-Dodecaborate Derivatives Against Influenza Virus A/Cheboksary/125/2020 (H1N1)pdm09
Source: Molecules. 2025 Oct 29;30(21):4225. doi: 10.3390/molecules30214225 (PMC12610980; doi:10.3390/molecules30214225)
Supplement: Supplementary file 1 [file molecules-30-04225-s001.zip]

Archive with 1 entries (1 files):
- molecules-3927015-supplementary.pdf
